# Supplementary material for: Nutritional Properties of Wild Edible Plants with Traditional Use in the Catalan Linguistic Area: A First Step for Their Relevance in Food Security
Source: Foods. 2024 Sep 1;13(17):2785. doi: 10.3390/foods13172785 (PMC11394892; doi:10.3390/foods13172785)
Supplement: Supplementary file 1 [file foods-13-02785-s001.zip]

Archive with 1 entries (1 files):
- foods-3173831-supplementary.pdf
